# Supplementary material for: Clinical Practice and Diagnostic Trends in Hereditary Transthyretin Amyloidosis: A 25-Year Observational Study
Source: Medicina (Kaunas). 2026 May 7;62(5):907. doi: 10.3390/medicina62050907 (PMC13208621; doi:10.3390/medicina62050907)
Supplement: Supplementary file 1 [file medicina-62-00907-s001.zip]

Archive with 3 entries (3 files):
- Suppl. Fig. S1_20260504.pdf
- Suppl. Table. S1_20260504.pdf
- Suppl. Table. S2_20260504.pdf
